# Supplementary material for: First Incidence of Peste des Petits Ruminants Virus in Cervidae Family from State Zoo of Assam, India
Source: Viruses. 2024 Nov 25;16(12):1829. doi: 10.3390/v16121829 (PMC11680224; doi:10.3390/v16121829)
Supplement: Supplementary file 1 [file viruses-16-01829-s001.zip]

Archive with 1 entries (1 files):
- viruses-3263069-supplementary.pdf
